# Supplementary material for: Characterization of Traditional Chinese Sesame Oil by Using Headspace Solid-Phase Microextraction/Gas Chromatography–Mass Spectrometry, Electronic Nose, Sensory Evaluation, and RapidOxy
Source: Foods. 2022 Nov 8;11(22):3555. doi: 10.3390/foods11223555 (PMC9689288; doi:10.3390/foods11223555)
Supplement: Supplementary file 1 [file foods-11-03555-s001.zip]

Archive with 1 entries (1 files):
- foods-1972891-supplementary.pdf
